# Supplementary material for: Factors Associated with Metabolically Unhealthy Obesity and Its Relation to Food Insecurity in Korean Adults with Obesity
Source: Nutrients. 2024 Nov 8;16(22):3833. doi: 10.3390/nu16223833 (PMC11597602; doi:10.3390/nu16223833)
Supplement: Supplementary file 1 [file nutrients-16-03833-s001.zip]

Archive with 1 entries (1 files):
- nutrients-3272041-supplementary.pdf
